# Supplementary material for: SMG6 Cleavage Generates Metastable Decay Intermediates from Nonsense-Containing β-Globin mRNA
Source: PLoS One. 2013 Sep 25;8(9):e74791. doi: 10.1371/journal.pone.0074791 (PMC3783490; doi:10.1371/journal.pone.0074791)
Supplement: Table S1 — Oligonucleotides and primers. (XLSX) [file pone.0074791.s003.xlsx]

## Sheet: Sheet1
Table S1. Oligonucleotides and primers
Oligonucleotide name	Sequence
HBB-AS	5'-TTTCTTGCCATGAGCCTTCACCTTA-3'
1249	5'-ACGTGCAGCTTGTCACAGTG-3'
YO-41	5'-TTGCCAATAGTGATGACCTG-3'
HBB-S	5'-CATACGATTTAGGTGACACTATAG-3'
ACT-S	5'-ACAAAAGCTGGAGCTCCAC-3'
RNA ADA (adapter)	5’-CGACUGGAGCACGAGGACACUGACAUGGACUGAAGGAGUAGCCA-3’
MBRACE-F	5’-CGACTGGAGCACGAGGACAC-3’
HBB-FL-MB	5’-HEX- GGACTGAAGGAGTAGCCAACAT-BHQ1-3’
HBB-Δ169-MB	5’-6FAM-ACTGAAGGAGTAGCCAAGAGG-DABCYL-3’
HBB-JS-F	5'-GGACTGAAGGAGTAGCCAACAT-3'
HBB-Δ169-JS-F	5'-ACTGAAGGAGTAGCCAAGAGG-3'
HBB-FL-R1	5’-AACTTCATCCACGTTCACCTTGCC-3’
HBB-Δ169-R1	5’-TAAAGGCACCGAGCACTTTCTTGC-3’
HBB-FL-R2	5'-ACAGGGCAGTAACGGCAGA-3'
HBB-Δ169-R2	5'-ATCACTAAAGGCACCGAGCACT-3'
TCRβ-F	5'-GGGCTGAGGCTGATCCATTA-3'
TCRβ-R	5'-TGGAGTCACATTTCTCAGAT-3'
emGFP-F	5'-TCAAGGAGGACGGCAACATC-3'
emGFP-R	5'-TGTGGCGGGTCTTGAAGTTC-3'
MA-F (mouse β-actin)	5’-TGTGATGGTGGGAATGGGTCAGAA-3’
MA-R (mouse β-actin)	5’-TGTGGTGCCAGATCTTCTCCATGT-3’
